# Supplementary material for: Insights into photovoltaic properties of ternary organic solar cells from phase diagrams
Source: Sci Technol Adv Mater. 2018 Sep 25;19(1):669–82. doi: 10.1080/14686996.2018.1509275 (PMC6161617; doi:10.1080/14686996.2018.1509275)
Supplement: Supplemental Material [file TSTA_A_1509275_SM2622.zip]

Archive with 74 entries (42 files):
- TernaryPhaseDiagrams_180108/
- TernaryPhaseDiagrams_180108/.DS_Store
- __MACOSX/
- __MACOSX/TernaryPhaseDiagrams_180108/
- __MACOSX/TernaryPhaseDiagrams_180108/._.DS_Store
- TernaryPhaseDiagrams_180108/.git/
- TernaryPhaseDiagrams_180108/.git/branches/
- TernaryPhaseDiagrams_180108/.git/COMMIT_EDITMSG
- TernaryPhaseDiagrams_180108/.git/config
- TernaryPhaseDiagrams_180108/.git/description
- TernaryPhaseDiagrams_180108/.git/HEAD
- TernaryPhaseDiagrams_180108/.git/hooks/
- TernaryPhaseDiagrams_180108/.git/hooks/applypatch-msg.sample
- TernaryPhaseDiagrams_180108/.git/hooks/commit-msg.sample
- TernaryPhaseDiagrams_180108/.git/hooks/post-update.sample
- TernaryPhaseDiagrams_180108/.git/hooks/pre-applypatch.sample
- TernaryPhaseDiagrams_180108/.git/hooks/pre-commit.sample
- TernaryPhaseDiagrams_180108/.git/hooks/pre-push.sample
- TernaryPhaseDiagrams_180108/.git/hooks/pre-rebase.sample
- TernaryPhaseDiagrams_180108/.git/hooks/prepare-commit-msg.sample
- TernaryPhaseDiagrams_180108/.git/hooks/update.sample
- TernaryPhaseDiagrams_180108/.git/index
- TernaryPhaseDiagrams_180108/.git/info/
- TernaryPhaseDiagrams_180108/.git/info/exclude
- TernaryPhaseDiagrams_180108/.git/logs/
- TernaryPhaseDiagrams_180108/.git/logs/HEAD
- TernaryPhaseDiagrams_180108/.git/logs/refs/
- TernaryPhaseDiagrams_180108/.git/logs/refs/heads/
- TernaryPhaseDiagrams_180108/.git/logs/refs/heads/master
- TernaryPhaseDiagrams_180108/.git/logs/refs/remotes/
- TernaryPhaseDiagrams_180108/.git/logs/refs/remotes/origin/
- TernaryPhaseDiagrams_180108/.git/logs/refs/remotes/origin/HEAD
- TernaryPhaseDiagrams_180108/.git/logs/refs/remotes/origin/master
- TernaryPhaseDiagrams_180108/.git/objects/
- TernaryPhaseDiagrams_180108/.git/objects/57/
- TernaryPhaseDiagrams_180108/.git/objects/57/ad59c8581dd8c19043afae9938415bf7280492
- TernaryPhaseDiagrams_180108/.git/objects/5a/
- TernaryPhaseDiagrams_180108/.git/objects/5a/e08f4f40f915e952bdbb6a4a4e9c7df0a12d79
- TernaryPhaseDiagrams_180108/.git/objects/7b/
- TernaryPhaseDiagrams_180108/.git/objects/7b/24933faed3e9321e24c91a5aedf9a9f25ca76f
- TernaryPhaseDiagrams_180108/.git/objects/84/
- TernaryPhaseDiagrams_180108/.git/objects/84/949b3ca2c3c82cf08f3d088ae3867abc294898
- TernaryPhaseDiagrams_180108/.git/objects/a1/
- TernaryPhaseDiagrams_180108/.git/objects/a1/a97ee09f470befc88e64b2fc5338e8e7d0df46
- TernaryPhaseDiagrams_180108/.git/objects/b1/
- TernaryPhaseDiagrams_180108/.git/objects/b1/5b5ea290c8e48f4726517cbbc0845abdaff5d7
- TernaryPhaseDiagrams_180108/.git/objects/b8/
- TernaryPhaseDiagrams_180108/.git/objects/b8/fe8891d3906b9db074c04a1d0bb54b83ff53e1
- TernaryPhaseDiagrams_180108/.git/objects/c9/
- TernaryPhaseDiagrams_180108/.git/objects/c9/4225c7a34991257601fd2def792ad0aa631e57
- TernaryPhaseDiagrams_180108/.git/objects/d0/
- TernaryPhaseDiagrams_180108/.git/objects/d0/da7af0092688f08c1f84fd828cffba686fd9dc
- TernaryPhaseDiagrams_180108/.git/objects/d3/
- TernaryPhaseDiagrams_180108/.git/objects/d3/e338b3ec44a6098a49fa74f1751bfbe5c9395c
- TernaryPhaseDiagrams_180108/.git/objects/f7/
- TernaryPhaseDiagrams_180108/.git/objects/f7/384aefd114beb9350b11e26e23f27e83571413
- TernaryPhaseDiagrams_180108/.git/objects/info/
- TernaryPhaseDiagrams_180108/.git/objects/pack/
- TernaryPhaseDiagrams_180108/.git/objects/pack/pack-39a3788d03c0a461a21853963ef21f5bf005d677.idx
- TernaryPhaseDiagrams_180108/.git/objects/pack/pack-39a3788d03c0a461a21853963ef21f5bf005d677.pack
- TernaryPhaseDiagrams_180108/.git/packed-refs
- TernaryPhaseDiagrams_180108/.git/refs/
- TernaryPhaseDiagrams_180108/.git/refs/heads/
- TernaryPhaseDiagrams_180108/.git/refs/heads/master
- TernaryPhaseDiagrams_180108/.git/refs/remotes/
- TernaryPhaseDiagrams_180108/.git/refs/remotes/origin/
- TernaryPhaseDiagrams_180108/.git/refs/remotes/origin/HEAD
- TernaryPhaseDiagrams_180108/.git/refs/remotes/origin/master
- TernaryPhaseDiagrams_180108/.git/refs/tags/
- TernaryPhaseDiagrams_180108/.gitignore
- TernaryPhaseDiagrams_180108/.ipynb_checkpoints/
- TernaryPhaseDiagrams_180108/.ipynb_checkpoints/publication_figures-checkpoint.ipynb
- TernaryPhaseDiagrams_180108/flory_huggins.py
- TernaryPhaseDiagrams_180108/publication_figures.ipynb
