# Supplementary material for: Insights into photovoltaic properties of ternary organic solar cells from phase diagrams
Source: Sci Technol Adv Mater. 2018 Sep 25;19(1):669–82. doi: 10.1080/14686996.2018.1509275 (PMC6161617; doi:10.1080/14686996.2018.1509275)
Supplement: Supplemental Material [file TSTA_A_1509275_SM2622.zip › TernaryPhaseDiagrams_180108/publication_figures.ipynb]

# %% [markdown]
# Effect of dissociated dye-counterion pairs on the ternary phase diagram

# %% [markdown]
### Load modules 

# %% [code]
import sys
import matplotlib.pyplot as plt
import seaborn as sns

sys.path.append('.')
from flory_huggins import FloryHugginsDiagram

%matplotlib inline
sns.set_context("notebook", font_scale=1, rc={"lines.linewidth": 1.5})

# %% [markdown]
### Values for the ternary blend

# %% [code]
fhd_no_dissociation = FloryHugginsDiagram(n=200, # grid density
            degree_of_polymerisation_list=[15, 15, 50], 
            interaction_parameters_dict={
             'chi12': 0.8,
             'chi13': 0.16,
             'chi23': 0.8
           },    
    )

# %% [markdown]
### Plot unstable points 

# %% [code]
fig, tax, sc = fhd_no_dissociation.plot_unstable_points(driving_force=True, bottom_axis_label='PBDTTT-c [3] (volume fraction)',
                         right_axis_label='PCBM [1] (volume fraction)',
                         left_axis_label='Cy7P [2] (volume fraction)', title='No ion dissociation')


# %% [code]
fig.savefig('no_dissociation_N[15,15,50]_chi12[0.8]_chi13[0.16]_chi23[0.8].png', dpi=300)

# %% [markdown]
### With a dissociation degree of 0.6 on polymer [2]

# %% [code]
fhd_dissociation = FloryHugginsDiagram(n=200, # grid density
            degree_of_polymerisation_list=[15, 15, 50],
            interaction_parameters_dict={
             'chi12': 0.8,
             'chi13': 0.16,
             'chi23': 0.8,
           },
            dissociation_parameters_list=[
               {'index_of_dissociated_component': 2, # [1, 2, 3]
                'dissociation_coefficient': 0.6,
               'degree_of_polymerisation': 5
               }
           ]
    
    )

# %% [code]
fig, tax, sc = fhd_dissociation.plot_unstable_points(driving_force=True, bottom_axis_label='PBDTTT-c [3] (volume fraction)',
                         right_axis_label='PCBM [1] (volume fraction)',
                         left_axis_label='Cy7P [2] (volume fraction)', title='60% dissociated ions')

# %% [code]
fig.savefig('60pc_dissociation_N[15,15,50]_chi12[0.8]_chi13[0.16]_chi23[0.8].png', dpi=300)

# %% [code]
